# Supplementary material for: Turning off inflammation naturally via dual antioxidant and anti-inflammatory actions of chestnut wood extract through PPARγ and NF-κB pathways
Source: PLoS One. 2026 Apr 29;21(4):e0347987. doi: 10.1371/journal.pone.0347987 (PMC13127955; doi:10.1371/journal.pone.0347987)
Supplement: S1 Data — (XLSX) [file pone.0347987.s005.xlsx]

## Sheet: Figure 1 NF-KB luciferase
	CTL +	Uro B	Q	CE	ChWE	CWE	DOWE	LOWE	OCE	OGSE	ThE
	110.513	77.2958	32.1707	88.6673	87.1722	43.2783	65.2032	52.6797	87.1018	77.63	99.4495
	106.318	74.4288	32.4257	85.5716	88.2539	45.5737	65.5462	57.7302	87.1282	74.7894	100.25
	97.2684	61.659	31.9772	85.1846	79.7332	41.9151	57.4728	49.6615	85.9585	83.4169	97.3827
	95.0346	84.5843	28.599	65.9846	80.9212	42.6881	55.9357	51.0847	44.6916	49.7924	97.242
	90.8659	70.8416	27.8751	67.7343	81.5276	41.3021	56.2142	61.5893	44.0095	54.2112	99.7627
	103.036	67.7231	36.5562	67.8826	76.7798	35.1145	65.9435	70.81	39.2052	52.9953	96.6192
	101.241	84.966	45.9416	63.5824	70.961		69.1353	61.2932		46.0261	98.7248
	101.551	87.0052	36.3655	65.6584	66.6068		71.1515	72.4731		48.4875	96.293
	99.6325	88.6645	40.6837	63.5231	77.1872		70.8911	75.7751			102.847
	94.5401				71.2627		73.1845
	103.68				71.6874		65.7843
	99.0762
	97.2439
	103.72
	103.624
	92.6564
	101.216
	103.351
	95.433

## Sheet: Figure 1 NF-KB luciferase CWE
	Concentration (µg/mL)	CTL +																CWE
	0	110.513	106.318	97.2684	95.0346	90.8659	103.036	101.241	101.551	99.6325	94.5401	103.68	99.0762	97.2439	103.72	103.624	92.6564	110.513	106.318	97.2684	95.0346	90.8659	103.036	101.241	101.551	99.6325	94.5401	103.68	99.0762	97.2439	103.72	103.624	92.6564
	20	110.513	106.318	97.2684	95.0346	90.8659	103.036	101.241	101.551	99.6325	94.5401	103.68	99.0762	97.2439	103.72	103.624	92.6564	84.4637	83.426	78.5793	77.2296	80.16	85.7022
	26	110.513	106.318	97.2684	95.0346	90.8659	103.036	101.241	101.551	99.6325	94.5401	103.68	99.0762	97.2439	103.72	103.624	92.6564	73.2268	75.1707	67.257	75.223	73.5136	65.1791
	40	110.513	106.318	97.2684	95.0346	90.8659	103.036	101.241	101.551	99.6325	94.5401	103.68	99.0762	97.2439	103.72	103.624	92.6564	61.5236	60.8735	78.31	82.4958	79.7884	73.503
	80	110.513	106.318	97.2684	95.0346	90.8659	103.036	101.241	101.551	99.6325	94.5401	103.68	99.0762	97.2439	103.72	103.624	92.6564	43.2783	45.5737	41,91511*	42,68813*	41,30211*	35,11453*	62.4102	69.7264	68.0254	65.4339	66.1559	62.0576
	160	110.513	106.318	97.2684	95.0346	90.8659	103.036	101.241	101.551	99.6325	94.5401	103.68	99.0762	97.2439	103.72	103.624	92.6564	48.9733	52.789	45.7684	54.8061	48.8498	52.0456

## Sheet: Figure 2 IL-6 ELISA
	CTL	CTL +	UroB	Q	CWE
	0	3981.63	0	0	838.775
	0	3512.24	2.04082	0	981.633
	0	2614.29	0	0	451.02
	0	2491.84	0	0	1063.27
	0	1961.22	0	0	1185.71
	0	1614.29	0	0	246.939
	0		0	0	124.49

## Sheet: Figure 2 IL1B ELISA
	CTL	CTL +	UroB	Q	CWE
	53.5116	6886.05	1990.7	1141.86	1630.23
	45.7209	7537.21	3118.61	1246.51	2095.35
	58.7442	6397.67	2723.26	1339.53	2560.47
	11.4186	6455.81	1816.28	1874.42	1793.02
	13.7442	4258.14	1781.39	746.512	1944.19
	11.3023	1804.65	2909.3	874.419	1932.56
	4.32558
	5.25581
	52

## Sheet: Figure 5 ROS production
		CTL				CTL +				UroB				Q				CWE
		0	1	2	3	0	1	2	3	0	1	2	3	0	1	2	3	0	1	2	3
		75	14.4578	146.114	138.462	1687.5	216.867	895.337	3046.15	862.5	159.036	1190.67	461.538	75	10.8434	80.829	46.1538	37.5	7.22892	3.10881	46.1538
		150	115.663	102.591	138.462	750	216.867	578.238	2953.85	525	126.506	360.622	461.538	75	32.5301	55.9585	46.1538	37.5	7.22892	6.21762	46.1538
		150	86.747	139.896	138.462	1875	144.578	780.311	5261.54	825	97.5904	565.803	692.308	112.5	28.9157	65.285	46.1538	75	7.22892	9.32642	46.1538
		150	97.5904	96.3731	92.3077	1162.5	289.157	450.777	3553.85	750	46.988	1622,79793*	553.846	112.5	7.22892	31.0881	46.1538	37.5	7.22892	9.32642	46.1538
		75	112.5	75	102.591	1015.38	315.159	649.079	2953.85	525	126.506	407.943	507.692	75	10.8434	3.10881	46.1538	37.5	10.8434	3.10881	46.1538
		75	112.5	112.5	139.896	998.565	203.47	578.238	3553.85	825	97.5904	547.139	1015.38	112.5	3.61446	46.1538	46.1538	37.5	3.61446	3.10881	46.1538

## Sheet:  Figure 7 C.elegans survival
	Jours	CTL							Jours	CWE
	0	100	100	100	100	100	100		0	100	100	100	100	100	100
	1	85.7143	85.7143	85.7143	66.6667	66.6667	66.6667		1	100	100	100	100	100	100
	4	57.1429	45.2381	57.1429	33.3333	45.2381	33.3333		4	85.7143	92.8571	85.7143	100	92.8571	100
	5	28.5714	22.619	28.5714	16.6667	22.619	16.6667		5	71.4286	71.4286	71.4286	71.4286	71.4286	71.4286
